# Supplementary material for: Identification of Novel MicroRNAs and Characterization of MicroRNA Expression Profiles in Zebrafish Ovarian Follicular Cells
Source: Front Endocrinol (Lausanne). 2019 Jul 31;10:518. doi: 10.3389/fendo.2019.00518 (PMC6684945; doi:10.3389/fendo.2019.00518)
Supplement: Supplementary file 1 [file Table_1.XLSX]

## Sheet: Sheet1
Annotated miRNAs dected in stage III zebrafish follicular cells
miRNA name	Mature sequence	IIIa-1	IIIa-2	IIIa-3	IIIb-1	IIIb-2	IIIb-3
dre-let-7a	TGAGGTAGTAGGTTGTATAGTT	13302.6	18627.2	19305.5	19137.4	28120.4	27788.5
dre-let-7b	TGAGGTAGTAGGTTGTGTGGTT	5386.22	5051.62	6028.96	4876.9	7140.5	11351.5
dre-let-7c-5p	TGAGGTAGTAGGTTGTATGGTT	1315.39	2151.1	1566.11	1666.67	2231.67	2760.52
dre-let-7d-5p	TGAGGTAGTTGGTTGTATGGTT	1879.98	2613.83	2791.39	3412.34	3827.04	4965.51
dre-let-7e	TGAGGTAGTAGATTGAATAGTT	27029.3	36608.1	46298.3	29061.1	36453	44397.2
dre-let-7f	TGAGGTAGTAGATTGTATAGTT	5213.66	6730.11	8746.39	5142.51	6722.7	6676.39
dre-let-7h	TGAGGTAGTAAGTTGTGTTGTT	2683.65	3769.3	4429.01	3755.18	5050.43	7834.25
dre-let-7i	TGAGGTAGTAGTTTGTGCTGTT	6873.81	6312.87	9310.07	4794.79	4638.76	8067.41
dre-let-7j	TGAGGTAGTTGTTTGTACAGTT	4525.81	5474.7	8552.19	7247.63	7533.73	13162.7
dre-miR-100-2-3p	CAAGCTCGTGTCTATAGGTATG	403.415	635.072	537.502	553.707	610.866	958.538
dre-miR-100-3p	CAAGCTTGTATCTATAGGTATC	85.0953	217.723	139.213	128.539	125.327	220.205
dre-miR-100-5p	AACCCGTAGATCCGAACTTGTG	19144.1	29463.4	26488.9	22528.6	22839	28977.6
dre-miR-101a	TACAGTACTGTGATAACTGAAG	6835.2	17057.5	13989.3	16430.4	17196.8	21344.3
dre-miR-101b	TACAGTACTATGATAACTGAAG	571.242	1219.14	1275.76	896.949	911.733	940.859
dre-miR-103	AGCAGCATTGTACAGGGCTATGA	2538.41	3514.46	2952.14	3370.27	4353.11	4811.13
dre-miR-107a-3p	AGCAGCATTGTACAGGGCTATCA	2042.02	3432.75	3131.66	3670.43	4422	5710.85
dre-miR-107a-5p	AGCTTCTTTACAGTGTTGTCTTG	138.674	154.655	175.763	122.183	110.387	182.395
dre-miR-107b	AGCAGCATTGTACAGGGCTTT	46.2246	46.7986	65.7544	103.114	132.244	145.169
dre-miR-10a-5p	TACCCTGTAGATCCGAATTTGT	307.289	604.086	353.676	639.871	935.388	523.118
dre-miR-10b-5p	TACCCTGTAGAACCGAATTTGTG	2243.73	6141.86	1508.36	10474.2	7969.54	13832.4
dre-miR-10c-5p	TACCCTGTAGATCCGGATTTGT	12050.4	18250.6	13049.3	21856.2	21956.5	38058.1
dre-miR-122	TGGAGTGTGACAATGGTGTTTG	0	111.878	78.4753	164.558	783.501	71.7679
dre-miR-125a	TCCCTGAGACCCTTAACCTGTG	15611	10123.9	12836.1	10935	17634.6	26191.9
dre-miR-125b-1-3p	ACGGGTTAGGTTCTTGGGAGCT	102.43	172.753	146.738	128.539	108.727	283.22
dre-miR-125b-2-3p	CGGGTTGGGTTCTCGGGAGCT	116.612	111.878	135.45	115.827	78.0182	163.141
dre-miR-125b-3-3p	ACAGGTTAAGCTCTTGGGACCT	105.581	163.978	162.863	120.064	165.166	301.425
dre-miR-125b-5p	TCCCTGAGACCCTAACTTGTGA	3489.43	4106.94	4540.99	2984.65	4283.25	5681.56
dre-miR-125c-5p	TCCCTGAGACCCTAACTCGTGA	2963.1	2352.18	2741.26	2648.47	2594.52	7145.86
dre-miR-126a-3p	TCGTACCGTGAGTAATAATGC	12969.9	20702.1	12833.9	13022.4	16644.8	20916.5
dre-miR-126b-5p	CATTATTACTTTTGGTACGCG	11970.1	27376.6	22749	19955.4	25431.4	37436.6
dre-miR-128-3p	TCACAGTGAACCGGTCTCTTTT	1634.14	1999.27	3507.74	1989.18	3105.79	3457.11
dre-miR-128-5p	CGGGGCCGTGGCACTGTATGAGA	42.5476	34.5505	39.2376	26.1316	29.8793	51.4628
dre-miR-130a	CAGTGCAATGTTAAAAGGGCAT	1939.86	3079.93	3198.67	2816.56	4207.17	4679.96
dre-miR-130b	CAGTGCAATAATGAAAGGGCAT	1410.38	1655.13	1427.07	1384.27	1842.56	2509.42
dre-miR-130c-3p	CAGTGCAATATTAAAAGGGCAT	672.095	1046.66	956.484	1069.28	1196.42	1643.66
dre-miR-130c-5p	GCCCTTTTTCTGTTGTACTACT	18.9101	33.4537	60.469	37.7849	40.669	91.7228
dre-miR-132-3p	TAACAGTCTACAGCCATGGTCG	14.1825	46.6158	39.5064	38.4911	56.4387	104.501
dre-miR-132-5p	ACCGTGGCATTAGATTGTTACT	32.3047	84.731	55.0939	51.91	103.748	156.139
dre-miR-133a-3p	TTTGGTCCCCTTCAACCAGCTG	71.7007	93.0488	113.144	32.1348	117.166	160.515
dre-miR-135a	TATGGCTTTTTATTCCTATGTGA	44.1235	67.4558	53.2127	42.3755	43.989	30.8077
dre-miR-1388-3p	ATCTCAGGTTCGTCAGCCCATG	2121.08	2497.51	1356.65	665.296	1030.01	1534.43
dre-miR-1388-5p	AGGACTGTCCAACCTGAGAATG	3462.12	8165.44	4045.78	2217.65	3261.82	4208.75
dre-miR-140-3p	TACCACAGGGTAGAACCACGGAC	4896.13	4087.38	4614.99	4739	5791.6	7728.52
dre-miR-140-5p	CAGTGGTTTTACCCTATGGTAG	198.556	252.274	344.539	304.398	385.941	456.163
dre-miR-141-3p	TAACACTGTCTGGTAACGATGC	1365.46	2073.03	1843.9	2234.96	2214.39	5027.95
dre-miR-142a-3p	TGTAGTGTTTCCTACTTTATGGA	442.023	479.594	530.246	174.093	217.455	351.312
dre-miR-142a-5p	CATAAAGTAGAAAGCACTACT	3440.06	8307.76	8442.81	3249.5	3768.53	6732.87
dre-miR-143	TGAGATGAAGCACTGTAGCTC	172661	454651	309002	271963	288373	550719
dre-miR-144-3p	TACAGTATAGATGATGTACT	326.199	1074.36	795.503	132.777	81.3381	39.9099
dre-miR-144-5p	GGATATCATCGTATACTGTAAGT	1764.94	2140.49	1723.23	373.611	251.484	126.381
dre-miR-145-3p	GGATTCCTGGAAATACTGTTCT	2210.9	6017.28	4113.5	2482.5	2723.17	4497.22
dre-miR-145-5p	GTCCAGTTTTCCCAGGAATCCC	5075.78	5972.3	3527.09	3067.99	4328.35	6052.66
dre-miR-146a	TGAGAACTGAATTCCATAGATGG	12122.9	16564	13483.2	10583.3	13654.8	21979.5
dre-miR-146b	TGAGAACTGAATTCCAAGGGTG	4071.97	2738.27	4557.48	1953.51	3083.38	3899.62
dre-miR-148	TCAGTGCATTACAGAACTTTGT	2782.14	2155.84	3402.66	4415.53	4903.11	3189.82
dre-miR-150	TCTCCCAATCCTTGTACCAGTG	1607.36	1600.84	1449.64	707.672	1337.1	2061.66
dre-miR-153b-3p	TTGCATAGTCACAAAAATGAGC	521.603	644.12	579.964	569.245	605.056	839.159
dre-miR-155	TTAATGCTAATCGTGATAGGGG	144.977	90.4895	72.5627	61.4445	71.3783	90.3225
dre-miR-15a-5p	TAGCAGCACAGAATGGTTTGTG	538.149	658.654	746.59	411.396	481.804	657.814
dre-miR-15b-3p	CGAATCATGATGTGCTGTCACT	233.224	226.498	294.013	127.127	188.406	296.524
dre-miR-15b-5p	TAGCAGCACATCATGGTTTGTA	11284.6	12236.9	16715.2	7403.01	9454.31	13338
dre-miR-15c	AAGCAGCGCGTCATGGTTTTC	1320.55	1422.06	1886.63	841.155	1034.16	1449.36
dre-miR-16a	TAGCAGCACGTAAATATTGGTG	1231.26	1480.92	1711.23	854.574	856.54	939.05
dre-miR-16b	TAGCAGCACGTAAATATTGGAG	2651.09	2270.92	2609.12	1247.25	1726.36	2517.07
dre-miR-16c-3p	TCCAATATTGCTCGTGCTGCTGA	2050.17	1455.51	2079.59	1149.79	1703.12	2502.07
dre-miR-16c-5p	TAGCAGCATGTAAATATTGGAG	7462.12	7579.09	8561.42	5262.34	5982.5	8496.56
dre-miR-17a-5p	CAAAGTGCTTACAGTGCAGGTA	1520.68	1909.6	2027.99	1090.82	1497.7	1595.17
dre-miR-181a-3-3p	ACCATCGAGTGTTGAGTGTACC	39.396	41.1316	62.8877	21.1878	28.2193	63.0157
dre-miR-181a-3p	ACCATCGACCGTTGATTGTACC	5123.05	4489.1	5983.07	1683.02	2959.71	2778.47
dre-miR-181a-5-3p	ACCATCGACCGTTGACTGTGCC	959.686	1211.46	721.731	1587.2	1004.83	1763.04
dre-miR-181a-5p	AACATTCAACGCTGTCGGTGAGT	127656	142728	127202	83158.2	126224	126979
dre-miR-181b-5p	AACATTCATTGCTGTCGGTGGG	11106.5	5938.26	9251.97	3255.62	4152.53	5150.6
dre-miR-181c-5p	CACATTCATTGCTGTCGGTGGG	1282.73	1022.94	985.913	560.77	564.802	1221.8
dre-miR-182-5p	TTTGGCAATGGTAGAACTCACA	280.499	117.911	145.663	132.777	272.234	152.638
dre-miR-184	TGGACGGAGAACTGATAAGGGC	90.6107	34.5505	95.6753	23.6597	80.9231	28.7071
dre-miR-187	TCGTGTCTTGTGTTGCAGCC	176.494	141.493	72.0252	113.001	131.967	104.676
dre-miR-18a	TAAGGTGCATCTAGTGCAGATA	70.1248	92.6832	124.432	50.1444	57.2686	62.4905
dre-miR-18c	TAAGGTGCATCTTGTGTAGTTA	53.5785	82.2632	141.363	96.0512	128.647	181.345
dre-miR-190a	TGATATGTTTGATATATTAGGT	107.157	104.2	77.4003	61.4445	48.1389	67.9169
dre-miR-192	ATGACCTATGAATTGACAGCC	1552.2	12674	5806.09	4755.24	25759.3	2422.25
dre-miR-194a	TGTAACAGCAACTCCATGTGG	48.851	302.728	126.85	93.2262	599.246	68.6171
dre-miR-194b	TGTAACAGCCGCTCCATGTGGA	55.1544	32.9053	80.6253	71.3322	60.5886	54.6136
dre-miR-196b	TAGGTAGTTTCAAGTTGTTGGG	37.8201	31.8084	27.2334	44.9652	27.3894	39.7932
dre-miR-199-3p	TACAGTAGTCTGCACATTGGTT	2565.99	4904.35	3817.88	3465.38	4001.06	7035.58
dre-miR-199-5p	CCCAGTGTTCAGACTACCTGTTC	1392.25	1005.99	772.032	604.087	614.185	1318.54
dre-miR-19a-3p	TGTGCAAATCTATGCAAAACTGA	1744.45	3030.57	2764.37	1969.76	1979.5	1741.33
dre-miR-19b-3p	TGTGCAAATCCATGCAAAACTGA	6936.84	11622.7	11038.1	8678.51	10026.6	9113.47
dre-miR-19c-3p	TGTGCAAATCCATGCAAAACTCG	278.923	426.397	613.29	386.324	508.363	674.268
dre-miR-19d-3p	TGTGCAAACCCATGCAAAACTGA	973.868	1206.8	1359.34	822.792	936.218	1303.37
dre-miR-200a-5p	CATCTTACCGGACAGTGCTGGA	25.2134	47.1642	34.9376	56.5007	39.8391	86.2965
dre-miR-200b-3p	TAATACTGCCTGGTAATGATGA	331.714	402.358	464.581	367.961	310.689	638.734
dre-miR-200c-3p	TAATACTGCCTGGTAATGATGC	137.886	294.319	358.155	302.279	587.903	789.972
dre-miR-202-3p	AGAGGCATAGGGCATGGGAAAA	4831.52	3173.16	5323.96	3229.72	3799.65	3201.55
dre-miR-202-5p	TTCCTATGCATATACCTCTTTG	307969	349173	369309	299371	622606	514008
dre-miR-203a-3p	GTGAAATGTTTAGGACCACTTG	7.87919	46.6158	69.3377	28.2504	21.5795	114.128
dre-miR-203b-3p	GTGAAATGTTCAGGACCACTTG	92.9745	116.814	172.001	83.3386	72.2083	31.5078
dre-miR-204-5p	TTCCCTTTGTCATCCTATGCCT	419.173	584.982	504.535	735.451	553.874	384.862
dre-miR-205-5p	TCCTTCATTCCACCGGAGTCTG	108.733	36.1958	129	88.2824	68.8884	17.8544
dre-miR-20a-3p	ACTGCAGTGTGAGCACTTGAAG	122.915	57.5842	152.113	98.17	100.428	116.229
dre-miR-20a-5p	TAAAGTGCTTATAGTGCAGGTAG	2469.34	2990.54	2704.17	1803.08	2199.45	2104.37
dre-miR-20b-5p	CAAAGTGCTCACAGTGCAGGTAG	83.5195	55.3905	125.775	53.6757	82.998	177.844
dre-miR-21	TAGCTTATCAGACTGGTGTTGGC	106157	104384	88178	83738.7	86097.2	134969
dre-miR-210-3p	CTGTGCGTGTGACAGCGGCTAA	1300.07	1674.33	2850.91	2512.87	3016.98	4309.57
dre-miR-210-5p	AGCCACTGACTAACGCACATTG	748.523	642.201	1055.12	901.893	1025.86	1802.25
dre-miR-212-5p	ACCTTGGCTCTAGACTGCTTACT	22.0617	34.2763	30.3689	31.0754	41.499	57.4143
dre-miR-214	ACAGCAGGCACAGACAGGCAG	1801.18	2052.19	1439.97	1345.42	1176.08	2675.72
dre-miR-216b	TAATCTCTGCAGGCAACTGTGA	7.87919	75.1337	19.8876	33.9004	79.6781	49.7124
dre-miR-2184	AACAGTAAGAGTTTATGTGCT	3460.54	6496.05	3147.61	4813.16	4769.07	8116.07
dre-miR-2185-5p	CGGTGCAGGACTCCGCGGCTC	47.2752	1860.24	1543.17	1012.78	10854.5	404.001
dre-miR-2188-3p	CTGTGTGAGGTTAGACCTATC	189.101	161.236	134.913	12.0064	17.4296	13.6534
dre-miR-2188-5p	AAGGTCCAACCTCACATGTCC	2979.91	3657.42	2438.11	634.221	310.413	224.406
dre-miR-2189	TGATTGTTTGTATCAGCTGTGT	59.8819	75.1337	63.9627	188.571	10.7897	35.7089
dre-miR-218a	TTGTGCTTGATCTAACCATGTG	2402.37	2009.51	2001.03	1982.35	2842.96	2744.51
dre-miR-218b	TTGTGCTTGATCTAACCATGCA	20.4859	51.9172	55.5419	70.8613	96.5544	78.7696
dre-miR-221-3p	AGCTACATTGTCTGCTGGGTTTC	6208.8	8723.73	5763.09	6208.02	6271.33	8633.15
dre-miR-221-5p	ACCTGGCATACAATGTAGATTTCTGT	1191.33	383.895	467.627	299.454	223.265	335.734
dre-miR-222a-3p	AGCTACATCTGGCTACTGGGTCTC	22906.4	11373.7	15057.6	7263.88	10837.9	15526.7
dre-miR-222a-5p	TGCTCAGTAGTCAGTGTAGATCC	5781.75	5867.01	5729.23	4935.34	5962.58	7887.11
dre-miR-222b	AGCTACATCTGAATACTGGGTCA	280.499	414.058	323.576	266.966	307.923	608.101
dre-miR-223	TGTCAGTTTGTCAAATACCCC	915.562	599.424	902.466	318.523	504.628	1081.77
dre-miR-22a-3p	AAGCTGCCAGCTGAAGAACTGT	63539.4	116201	91747	176927	273005	315083
dre-miR-22a-5p	AGTTCTTCACTGGCAAGCTTTA	163.887	437.64	305.301	661.765	956.137	871.017
dre-miR-22b-3p	AAGCTGCCAGTTGAAGAGCTGT	1167.7	1727.53	1736.94	1378.97	2214.39	2808.57
dre-miR-23a-3p	ATCACATTGCCAGGGATTTCCA	1071.31	1995.54	1586.79	1698.13	2853.83	2824.27
dre-miR-23b	ATCACATTGCCAGGGATTACCA	311.228	515.625	507.133	564.584	774.87	1120.98
dre-miR-24	TGGCTCAGTTCAGCAGGAACAG	192.725	381.317	322.877	314.709	608.749	738.264
dre-miR-24b-3p	TGGCTCAGTTCAGCAGGAACCG	35.9291	295.489	145.233	142.382	294.809	363.67
dre-miR-24b-5p	GTGCCTACTGAGCTGATAACAGT	9.45503	45.5189	17.7376	23.3066	46.4789	70.3675
dre-miR-25-3p	CATTGCACTTGTCTCGGTCTGA	22263.4	25210.4	28884.3	24359.6	24854.6	32465.3
dre-miR-25-5p	AGGCGGAGACTTGGGCAGCTGCC	33.0926	26.8726	37.0876	67.8009	53.1187	100.125
dre-miR-26a-2-3p	CCTATTCATGATTACTTGCACT	23.6376	32.9053	30.1001	33.1942	34.8592	50.7626
dre-miR-26a-3p	CCTATTCGGGATGACTTGGTTC	167.039	108.039	170.926	67.8009	118.687	226.506
dre-miR-26a-5p	TTCAAGTAATCCAGGATAGGCT	76867.4	108707	109293	125177	174042	208507
dre-miR-27a-3p	TTCACAGTGGCTAAGTTCCGCT	1355.62	2421.1	1923.94	2879.77	3666.09	5907.84
dre-miR-27a-5p	AGGACTTAGCTCACTCTGTGAACA	176.494	486.998	240.263	328.411	655.684	857.363
dre-miR-27b-3p	TTCACAGTGGCTAAGTTCTGCA	12464.5	30438.3	34602.2	44449.1	58083.3	87483.4
dre-miR-27b-5p	AGAGCTTAGCTGATTGGTGAACA	199.344	277.227	330.026	295.923	452.339	989.871
dre-miR-27c-3p	TTCACAGTGGTTAAGTTCTGC	46615.7	68264.4	68276.2	77466	123418	132306
dre-miR-27d	TTCACAGTGGCTAAGTTCTTCA	23.2436	110.507	164.341	171.268	198.573	375.293
dre-miR-27e	TTCACAGTGGCTAAGTTCAGTG	161.917	376.034	411.144	476.725	583.13	846.277
dre-miR-29a	TAGCACCATTTGAAATCGGTTA	1246.49	1522.97	1606.06	3000.9	5188.21	5360.88
dre-miR-29b	TAGCACCATTTGAAATCAGTGT	19.9606	39.3035	27.9501	86.1636	129.477	115.062
dre-miR-301a	CAGTGCAATAGTATTGTCAAAG	3790.68	3517.3	3896.08	2953.93	3667.27	4490.39
dre-miR-301c-3p	CAGTGCAATAGTATTGTCATAG	385.293	446.141	460.37	359.133	435.325	429.732
dre-miR-30a-5p	TGTAAACATTCCCGACTGGAAG	968.353	870.618	903.541	1365.55	2649.71	2628.45
dre-miR-30b	TGTAAACATCCTACACTCAGCT	5446.1	8841.1	8900.76	8641.08	13716.3	14721.2
dre-miR-30c-3p	CCGGGAGTGGGATGTTTGCGCT	304.137	329.601	253.701	278.266	313.733	602.5
dre-miR-30c-5p	TGTAAACATCCTACACTCTCAG	20139.2	14100.5	13096.5	10025.3	17122.5	19969.3
dre-miR-30d	TGTAAACATCCCCGACTGGAAG	82221.7	70075.3	77658.3	72478.8	120011	129711
dre-miR-30e-3p	CTTTCAGTCGGATGTTTGCAGC	3107.55	4548.6	4074.26	4348.44	5781.64	6772.43
dre-miR-30e-5p	TGTAAACATCCTTGACTGGAAG	45448.8	34361.9	32880.6	22212.6	36287.6	41115.6
dre-miR-31	TGGCAAGATGTTGGCATAGCTG	22.0617	68.5526	32.2501	192.102	92.9578	128.132
dre-miR-338	TCCAGCATCAGTGATTTTGTTG	818.911	1131.76	1444.09	1300.46	2132.77	2306.49
dre-miR-34a	TGGCAGTGTCTTAGCTGGTTGT	37.8201	61.4232	44.0751	49.4381	46.4789	64.416
dre-miR-34b	TAGGCAGTGTTGTTAGCTGATTG	20.4859	20.2916	86.5378	44.4943	40.669	15.0537
dre-miR-34c-3p	AATCACTAACCTCACTACCAGG	34.6685	40.5832	62.8877	93.9325	70.5483	40.9602
dre-miR-34c-5p	AGGCAGTGCAGTTAGTTGATTAC	59.8819	34.0021	68.2627	74.1572	58.0986	30.8077
dre-miR-363-3p	AATTGCACGGTATCCATCTGTA	277.348	274.759	470.314	371.492	408.35	651.162
dre-miR-365	TAATGCCCCTAAAAATCCTTAT	42.0224	39.1207	48.5543	34.6067	52.8421	74.4519
dre-miR-375	TTTGTTCGTTCGGCTCGCGTTA	74.8523	81.9889	263.107	81.9261	95.8627	58.9897
dre-miR-429a	TAATACTGTCTGGTAATGCCGT	171.766	290.663	425.701	337.592	341.122	697.373
dre-miR-430a-3p	TAAGTGCTATTTGTTGGGGTAG	11.2935	78.15	72.8315	104.291	48.6922	31.3328
dre-miR-430b-3p	AAAGTGCTATCAAGTTGGGGTAG	209.061	771.674	824.573	1240.19	467.417	304.809
dre-miR-430c-3p	TAAGTGCTTCTCTTTGGGGTAG	39.396	102.006	99.9753	144.077	61.4185	44.4611
dre-miR-451	AAACCGTTACCATTACTGAGTT	13293.8	24490.3	17618.8	3875.24	2473.34	2426.8
dre-miR-454a	TAGTGCAATATTGCTAATAGGG	1145.63	729.4	956.753	708.378	799.271	1370.59
dre-miR-454b	TAGTGCAATATTGCTTATAGGG	7196.86	4961.56	3982.89	2759.35	3609.58	5830
dre-miR-455-2-5p	GTATGTGCCCTTGGACTACATT	120.552	147.525	184.094	132.424	183.011	235.609
dre-miR-455-3p	ATGCAGTCCATGGGCATATACAC	307.289	316.165	292.938	156.79	324.937	374.593
dre-miR-455-5p	TATGTGCCCTTGGACTACATCG	4430.47	3962.89	4637.83	2523.11	4283.11	5572.34
dre-miR-456	CAGGCTGGTTAGATGGTTGTCA	2639.53	5087.7	3523.32	1828.5	3110.77	3871.61
dre-miR-457a	AAGCAGCACATCAATATTGGCA	1621.54	2535.35	2638.06	1794.6	2172.89	2360.29
dre-miR-457b-3p	TCCAGTATTGCTGTTCTGCTGT	20.4859	48.8095	59.6627	27.5441	21.5795	93.1232
dre-miR-457b-5p	AAGCAGCACATAAATACTGGAG	122.915	191.399	215.001	117.945	162.676	224.056
dre-miR-458-3p	ATAGCTCTTTGAATGGTACTGC	1183.45	3040.99	1238.4	1569.31	907.999	2965.59
dre-miR-459-5p	TCAGTAACAAGGATTCATCCTG	7.87919	109.136	28.4876	12.7127	100.428	17.1543
dre-miR-460-3p	CACAGCGCATACAATGTGGATG	36.2443	125.588	98.3628	69.9197	97.1077	173.993
dre-miR-462	TAACGGAACCCATAATGCAGCT	20678.2	13871.2	20203.6	11589.7	28021.8	27771.4
dre-miR-489	AGTGACATCATATGTACGGCTGC	133.946	121.749	142.438	117.239	122.837	186.947
dre-miR-7133-3p	TAGTTTGATTCACAGCACAAGA	15.7584	53.1968	58.0502	44.4943	36.5191	34.3085
dre-miR-7145	ACAATGGAAGCCAATGGTTACC	0	94.8768	29.5626	39.5505	25.7294	73.1682
dre-miR-7148-5p	ATGGAAATACTCGCTGATACTG	11.0309	15.9042	32.2501	28.2504	31.5393	40.6101
dre-miR-722	TTTTTTGCAGAAACGTTTCAGATT	17.3342	34.0021	124.163	222.472	333.652	1141.98
dre-miR-724	TTAAAGGGAATTTGCGACTGTT	2407.88	2733.33	3170.72	2050.98	1500.6	1617.75
dre-miR-725-3p	TTCAGTCATTGTTTCTAGTAGT	85.0953	119.556	204.251	175.859	172.636	241.56
dre-miR-731	AATGACACGTTTTCTCCCGGATCG	2778.2	1319.5	2094.64	1032.55	2558.83	2338.93
dre-miR-734	GTAAATGCTGCAGAATCGTACCG	534.209	658.654	260.688	1431.59	1650.83	2456.91
dre-miR-735-3p	CTCTCCCACCGCTAAACTTGAC	7.87919	0	70.4127	180.802	142.757	421.155
dre-miR-735-5p	GGCTGGTCCGAAGGCGGT	613.001	166.72	309.064	464.719	253.974	640.309
dre-miR-738	GCTACGGCCCGCGTCGGGACCTC	17.3342	30.1632	59.6627	97.4638	49.7988	35.3588
dre-miR-7a	TGGAAGACTAGTGATTTTGTTGT	105.056	90.3067	90.3003	99.7003	143.725	101.117
dre-miR-7b	TGGAAGACTTGTGATTTTGTT	255.286	139.847	158.563	116.533	117.857	101.525
dre-miR-92a-2-5p	AGGTTGGGATCGGCCGCAATGCT	45.6993	25.2274	59.1252	43.7881	39.8391	63.0157
dre-miR-92a-3p	TATTGCACTTGTCCCGGCCTGT	249073	116078	154906	94194.8	148129	160783
dre-miR-92a-5p	AGGTTGGGATTGGTAGCAATGCT	77.2161	66.9074	99.4378	113.001	73.8683	94.5235
dre-miR-92b-3p	TATTGCACTCGTCCCGGCCTCC	4246.89	3247.2	5221.83	2044.62	4267.76	4905.07
dre-miR-93	AAAAGTGCTGTTTGTGCAGGTA	1101.51	1486.22	1640.46	1132.84	1230.86	1319.13
dre-miR-9-4-3p	TAAAGCTAGAGAACCGAATGTA	15.7584	79.521	46.7627	47.3194	73.0383	13.3033
dre-miR-9-5p	TCTTTGGTTATCTAGCTGTATGA	45.2491	53.3535	80.3181	66.1866	40.669	29.7574
dre-miR-99	AACCCGTAGATCCGATCTTGTG	2941.3	2912.39	2555.28	2117.72	2841.02	3659.64
