# Supplementary material for: Identification of Novel MicroRNAs and Characterization of MicroRNA Expression Profiles in Zebrafish Ovarian Follicular Cells
Source: Front Endocrinol (Lausanne). 2019 Jul 31;10:518. doi: 10.3389/fendo.2019.00518 (PMC6684945; doi:10.3389/fendo.2019.00518)
Supplement: Supplementary file 2 [file Table_2.XLSX]

## Sheet: p3
Novel miRNAs derived from the 3' end of known miRNA precursors
miRNA name	Mature sequence	Pre-miRNA	Chromosome	strand	start	end	IIIa-1	IIIa-2	IIIa-3	IIIb-1	IIIb-2	IIIb-3
dre-let-7j-p3	CTGTACAGACTACTGCCTTGCC	GGTTGAGGTAGTTGTTTGTACAGTTTTTAGGGTCTGTTATTCTGCCCTGTTAAGGAGCTAACTGTACAGACTACTGCCTTGCC	chr6	+	41454759	41454879	1503.35	1641.97	2815.97	1954.22	1697.31	3439.96
dre-miR-125a-1-p3	CAGGTGAGGTCCTCAGGAAC	GTATGTCTCTTTGTCCCTGAGACCCTTAACCTGTGAGGTCAAACTAGGTCACAGGTGAGGTCCTCAGGAACAGGGCTGCATGC	chr16	+	24898171	24898253	61.4577	52.1	88.1503	99.5825	111.217	189.747
dre-miR-146a-p3	ATCTATGGGCTCAGTTCTTCT	GAGTTTGTTTTGAGCACTTTTCCCTGAGAACTGAATTCCATAGATGGTGTTCATGAAAAGTTCATCTATGGGCTCAGTTCTTCTGGCAATCTGTTTAATGTCTGCTACAAATTC	chr13	+	11822170	11822283	53.5785	85.5537	105.35	83.3386	82.1681	195.349
dre-miR-2185-1-p3	TGCACCAGCACTTTCTTGGCCAGACG	CAGGTTCTCTGGCTTGACGTCCCGGTGCAGGACTCCGCGGCTCTCGCAGTGTTTCAGAGCCGCGATCAGCTGCACCAGCACTTTCTTGGCCAGACGCT	chr17	+	39771488	39771585	7.87919	53.1968	48.3752	69.2134	151.886	9.80244
dre-miR-451-p3	TTTAGTAATGGTAAGGGTTCT	AGAGGCGGCGAAACCGTTACCATTACTGAGTTTAGTAATGGTAAGGGTTCTGCTGCCTTT	chr5	-	42271971	42272030	587.788	878.57	807.328	114.414	50.6288	31.8579
dre-miR-457a-p3	CCAGTATGGTTTGTGCTGCTCCCG	TGCCTGACAGAAGCAGCACATCAATATTGGCAGCTGCCCTCTCTCTGGGTTGCCAGTATGGTTTGTGCTGCTCCCGTCAGACA	chr7	+	26071426	26071508	74.0644	69.101	72.5627	20.4815	26.5594	51.8129
dre-miR-733-p3	TCTGTGATCCCTGAAAAATCA	TGGCTTTTCCGTAGTGTCGCTGTTGCGTTGGTTTAGCTCAGTGGTTACTTCTGTGATCCCTGAAAAATCAACCTTTCATGGTCACCTCGGTGCCA	chr14	-	2406978	2407072	154.432	46.6158	61.8127	63.5633	73.8683	65.8164
dre-miR-99-1-p3	CAAGCTCGATTCTATGGGTCTC	GCCACTTGTCATTAACCCGTAGATCCGATCTTGTGATAAGTTTGATGGCACAAGCTCGATTCTATGGGTCTCTGTCTCTGTGGT	chr15	+	29795583	29795666	26.7893	40.0347	41.3876	41.6693	29.0493	61.9654
dre-miR-99-2-p3	CAAGCTCGATTCTGTGGGTCT	CACTTGTCACAAACCCGTAGATCCGATCTTGTGGCGTAATCGGCAACCCAAGCTCGATTCTGTGGGTCTCTGTCACTGTG	chr10	-	38074312	38074391	258.438	545.13	451.502	376.436	512.098	577.294

## Sheet: p5
Novel miRNAs derived from the 5' end of known miRNA precursors
miRNA name	Mature sequence	Pre-miRNA	Chromosome	Strand	Start	End	IIIa-1	IIIa-2	IIIa-3	IIIb-1	IIIb-2	IIIb-3
dre-miR-152-p5	AAGTTCTGTGATACACTCAGACT	CTGTTCACCTGGCTCAAGTTCTGTGATACACTCAGACTTTGAATCAGTGGTAGTCAGTGCATGACAGAACTTTGGCCCGG	chr3	+	24095957	24096036	926.593	843.472	985.241	1339.07	806.741	1105.4
dre-miR-222b-p5	ACTCAGTACTCGGTGTAGAGTC	GACGTGATCTGCAGACTCAGTACTCGGTGTAGAGTCTGTGTGATTCAGAAGAGCAGCTACATCTGAATACTGGGTCAGTGGAGACGTCACACGCTAC	chr21	-	44568170	44568266	33.0926	76.2305	43.0001	32.4879	24.8994	37.4593
dre-miR-27c-p5	AGGACTTAACCCACTTGTGAAC	GGTTGTGTGGTGTCAGGACTTAACCCACTTGTGAACAATGCATCGAACTTCAATGTTCACAGTGGTTAAGTTCTGCCGCCCCTAGACC	chr3	+	13406451	13406538	1082.6	754.079	746.052	836.211	1296.43	1752.54
dre-miR-29a-p5	TGACTGATTTCCTTTGGTGCT	TGAAGACCCTCATCTCTCTCTCTCTCTCCCCACCAAACGATGACTGATTTCCTTTGGTGCTTAGAGTCCCATCTGTCATCTAGCACCATTTGAAATCGGTTATAATGACTGGGGATCAATTCTTCA	chr4	-	11606758	11606883	53.5785	87.1989	73.6377	258.491	603.396	399.799
dre-miR-338-2-p5	AACAATATCCTGATGCTGAAT	GTGTGTGTGTGTGTTTCTGGTGCCTGCTGAGAACAATATCCTGATGCTGAATGAGTGTGTTGAAGGAAACTCCAGCATCAGTGATTTTGTTGCCAGAGGAGCACTTTGGGCATCCTGTGTATAT	chr12	+	17727528	17727651	72.4886	95.9737	77.9378	76.9822	69.7183	170.142
