# Supplementary material for: Identification of Novel MicroRNAs and Characterization of MicroRNA Expression Profiles in Zebrafish Ovarian Follicular Cells
Source: Front Endocrinol (Lausanne). 2019 Jul 31;10:518. doi: 10.3389/fendo.2019.00518 (PMC6684945; doi:10.3389/fendo.2019.00518)
Supplement: Supplementary file 3 [file Table_3.XLSX]

## Sheet: Sheet1
Conserved novel miRNAs identified in stage III zebrafish ovarian follicular cells
miRNA name	Mature sequence	Pre-miRNA	Chromosome	Strand	Start	End	IIIa-1	IIIa-2	IIIa-3	IIIb-1	IIIb-2	IIIb-3
aca-let-7a-2-3p	CTATACAGTCTATTGCCTTCCT	AGGTGAGGTAGTAGGTTGTATAGTTTGTGGGAGGGATTACATCCCATTTCAGGTGATAACTATACAGTCTATTGCCTTCCTTA	chr6	-	54506458	54506586	600.132	702.984	693.109	552.412	791.663	930.707
aca-miR-101-1-5p	TCAGTTATCACTGTGCTGATGC	GCTGCCCTGGCTCAGTTATCACTGTGCTGATGCTGTCTATACTAAAGGTACAGTACTGTGATAACTGAAGGATGGCAGC	chr6	+	31365432	31365535	63.0335	137.105	130.613	108.764	161.846	210.052
aca-miR-30a-5p	TGTAAACATCCTCGACTGGAAG	TGTTGACGGTGAGCGACTGTAAACATCCTCGACTGGAAGCTGTGAAGCAGTAGATGAAGCTTTCAGTCGGATGTTTGCAGCTGCCAACTGCCAC	chr13	+	27795118	27795218	40.1839	51.0032	44.6126	52.2632	64.7385	66.8666
ccr-miR-22a-p5	AGTTCTTCTCTGGCAAACTTTA	AGTGAATATTGGCTGACCTACCGCAGTTCTTCTCTGGCAAACTTTATGACCCTGTCCTGACGCTAAAGCTGCCAGCTGAAGAACTGTTGTGGTCAGCTCT	chr21	-	39267220	39267317	56.7302	164.526	99.9753	139.133	235.714	281.82
ccr-miR-734-p5	TCCTTTGATATTGAGAGCT	ATCCTTTGATATTGAGAGCTGAACCGTTCTGCAGCATGGCTGCCTGTGGATCCTCTGGGGAAAGGTAAATGCTGCAGAATCGTACCGTTCTTGGTATCAC	chr1	+	34122874	34122973	9.45503	32.3568	17.7376	88.9887	100.428	230.707
ccr-miR-738-p5	CGCGTCGGGACCTCCGTC	GCTACGGCCCGCGTCGGGACCTCCGTCTCGGTGACCCCCTCTCTCGGGAGGGGGCCCGGGGCGGGCGGCCTCCCCGGCGCGGCGCCTC	chr5	-	821403	821489	378.201	45.5189	130.075	272.616	120.347	138.284
cin-miR-199-3p	ACAGTAGTCTGCACATTGGGTG	TTGATAGGACTTGATGTGGCGGTAAAGGATACACCTGCAGCAACTTTGCGGCACTTCGGCATACGACAGTAGTCTGCACATTGGGTGTCTAGCTGCTACATG	chr5	-	63709570	63709654	42.5476	49.0837	44.3439	36.7255	48.5539	95.3987
cpi-miR-218-3p	AACATGGTTCTGTCAAGCAC	TGGGGTTTTCCTTTGTGCTTGATCTAACCATGTGGTAGAACAATACAAATTGAACATGGTTCTGTCAAGCACCATGGAAGGCTGCAT	chr1	+	23866878	23866965	116.612	168.091	227.363	183.274	224.095	255.739
efu-miR-9277-p3	TCCCCGCGCAGGTTCGAATCCT	TCGTGGCCGAGTGGTTAAGGCGATGGACTTGAAATCCATTGGGGTCTCCCCGCGCAGGTTCGAATCCTGCCGACTACGCAGTTACGCTT	chr3	-	8975708	8975785	34.6685	46.6158	40.8501	34.6067	116.197	84.0209
ipu-miR-223	GAGTATTTGACAGACTGTGG	GAGTATTTGACAGACTGTGGTTGACACTCGATCTAAAGGGGTGTCAGTTTGTCAAATACC	chr5	-	22234407	22234505	189.101	35.6474	100.513	14.8314	32.3692	89.2722
ipu-miR-29a-p3	CTAGCACCATTTGAAATCGGTC	ACTGATTTCCTCTGGTGTTCAGAGTGGACTGGGTTTTTCTAGCACCATTTGAAATCGGTCG	chr23	-	20348637	20348697	121.34	219.368	206.938	150.433	517.078	260.815
ipu-miR-30d	CTTTCAGTTGGATGTTTGCTGT	TGTAAACATCCCCGACTGGAAGCTGTGCTACGCGGAAAACGAGCTTTCAGTTGGATGTTTGCTGT	chr16	+	25341416	25341543	608.274	574.745	696.602	559.357	645.725	830.757
ipu-miR-7550	ATCCGGCTCGAAGGACCA	ATCCGGCTCGAAGGACCAATTTTGTAGAGGAGTTAGCTGGTTCTTAGGTGAATTT	chr13	-	37556934	37556988	37.8201	136.557	146.2	340.417	240.694	200.6
mdo-miR-29a-3p	TAGCACCATTTGAAATCGGTT	ATGACTGATTTCTTTTGGTGTTCAGAGTCAATATCATTTTCTAGCACCATTTGAAATCGGTTAT	chr23	-	32439964	32440052	94.5503	74.0368	84.9253	108.058	195.045	213.203
ocu-let-7a-3p	CTATACAATCTACTGTCTTTCC	TGAGGTAGTAGGTTGTATAGTTTGGGGCTCCGCCCTGCTATGGGATAACTATACAATCTACTGTCTTTCC	chr4	-	18654155	18654261	464.084	688.268	718.64	420.577	787.651	866.291
ocu-let-7f-2-3p	CTATACAGTCTACTGTCTTTCC	TGTGGGATGAGGTAGTAGATTGTATAGTTTTAGGGTCATACCCCATCTTGGAGATAACTATACAGTCTACTGTCTTTCC	chr23	+	28536361	28536457	115.036	176.043	180.601	136.308	208.325	233.858
ocu-miR-130b-5p	ACTCTTTCCCTGTTGCACTACT	ACTCTTTCCCTGTTGCACTACTGTGGACCACTGGGAAGCAGTGCAATGATGAAAGGGCAT	chr5	+	13299328	13299422	529.482	540.743	692.302	505.682	677.264	1077.22
ocu-miR-24-5p	GTGCCTACTGAGCTGATATCAGT	GTGCCTACTGAGCTGATATCAGTTCTCGTTTCACACACTGGCTCAGTTCAGCAGGAACAG	chr8	-	30162492	30162633	59.8819	69.101	68.2627	52.9694	96.2777	169.792
oga-miR-100-p5	CGTAGATCCGAACTTGTGA	AACCCGTAGATCCGAACTTGTGATGATAGTCCACACAAGCTTGTGTCTATAGGTATG	chr15	+	29795594	29795654	15.7584	27.9695	22.0376	24.3659	35.2742	45.1612
oha-miR-26-3-3p	CCTATTCTTGATTACTTG	CAGCCTGGTTCAAGTAATCCAGGATAGGCTGTTACCAGGCAACACGGCCTATTCTTGATTACTTGTTTCAGGAGGCGGCTTCTTG	chr23	-	24675207	24675303	28.3651	75.1337	46.7627	55.0882	68.0584	113.428
ola-let-7a-3p	CTATACAACTTACTGTCTTTC	ACGTCCTTTGGGGTGAGGTAGTAGGTTGTATAGTTTTAGGGTCATTCCCATGCTGTCAGATGACTATACAACTTACTGTCTTTCCTGAAGCGGCT	chr25	+	2189964	2190061	479.055	528.678	758.415	304.398	557.747	725.03
pol-let-7b-3p	CTATACAACCTACTGCCTTCC	TGAGGTAGTAGGTTGTGTGGTTTCAGGGTTGTGATTTTACCCCATCAGGAGCTAACTATACAACCTACTGCCTTCC	chr4	-	18653148	18653241	712.279	652.621	942.241	471.075	712.123	1326.48
pol-miR-21-3p	CGACAACAGTCTGAAGGCTGTC	TAGCTTATCAGACTGGTGTTGGCTGTTTAGATTGCAAGGCGACAACAGTCTGAAGGCTGTC	chr10	-	28198894	28199041	69.3369	170.559	168.776	201.284	65.5684	115.529
ssa-let-7h-3p	CTATACAACTTACTGCCTTCCT	TGAGGTAGTAAGTTGTGTTGTTGTTGGGGATCAGGATAGTGCGCCCCGTACGGGAGATAACTATACAACTTACTGCCTTCCT	chr23	+	28536665	28536778	152.856	231.982	251.551	171.621	254.804	359.89
ssa-miR-101b-5p	CAGTTATCATGGTACCGGTGCTGT	CAGTTATCATGGTACCGGTGCTGTGTCCCTGTCAAGTACAGTACTATGATAACTGAA	chr5	-	1837149	1837260	271.044	126.685	198.876	125.008	186.746	234.208
ssa-miR-130b-2-5p	TGCCCCTTTTATATTGTCCTACT	TGCCCCTTTTATATTGTCCTACTGGTGACCCTCTAATGAAAGCAGTGCAATGTTAAAAGGGCA	chr10	-	33377130	33377214	22.0617	22.4853	48.9127	18.3627	28.2193	55.3138
ssa-miR-148a-5p	AAGTTCTGTGATACACTTCGACT	AAGTTCTGTGATACACTTCGACTCTAATTGTTTGCAGTCAGTGCATTACAGAACTTTGT	chr9	-	1644683	1644761	1597.9	514.967	1150.79	1406.16	1928.87	723.455
ssa-miR-218-3p	ACATGGTTCCGTCAAGCACCAGG	TTGTGCTTGATCTAACCATGTGCCCCCGCCTACACTCGCCTCACATGGTTCCGTCAAGCACCAGG	chr14	-	24562800	24562887	203.283	100.635	183.288	96.4044	195.045	275.343
tgu-miR-19a-3p	TGTGCAAATCTATGCAAAGC	CTGTTAGTTTTGCATAGTTGCACTACAAGAAGAGAGTGGTTGTGCAAATCTATGCAAAGCTGATGGTGGC	chr9	-	53436690	53436771	55.1544	64.7137	54.8252	48.7319	67.2284	54.9637
xla-miR-143-5p	GGTGCAGTGCTGCATCTCTGGT	GGTGCAGTGCTGCATCTCTGGTCAATTGTGAGTCTGAGATGAAGCACTGTAGCTC	chr14	+	38742313	38742411	646.094	445.318	458.489	249.309	283.853	613.353
xla-miR-214-5p	GCCTGTCTACACTTGCTGTGC	GCCTGTCTACACTTGCTGTGCAGAACATCCTCTCACCTGTACAGCAGGCACAGACAGGCAG	chr20	+	14877639	14877738	138.674	223.756	200.488	125.008	129.477	326.281
