# Supplementary material for: Identification of Novel MicroRNAs and Characterization of MicroRNA Expression Profiles in Zebrafish Ovarian Follicular Cells
Source: Front Endocrinol (Lausanne). 2019 Jul 31;10:518. doi: 10.3389/fendo.2019.00518 (PMC6684945; doi:10.3389/fendo.2019.00518)
Supplement: Supplementary file 4 [file Table_4.XLSX]

## Sheet: Sheet1
Novel miRNAs identified in zebrafish stage III follicular cells
miRNA name	Mature sequence	Pre-miRNA	Chromosome	Strand	Start	End	IIIa-1	IIIa-2	IIIa-3	IIIb-1	IIIb-2	IIIb-3
PC-3p-11296_502	CACTTCAGTATCTGGTTGACTGGG	GACGGCCAGCCAGCCTACACGGTCCACCGGATACTGGATTCCAGGAGGGTCCAGAACTCACTTCAGTATCTGGTTGACTGGGAGGGCTACGGGCCAGA	chr11	+	16517471	16517568	29.9409	37.8411	31.1751	44.8475	46.8939	21.8804
PC-3p-11493_494	TATCATCTCATCTGTTTGGCCTGGA	TTCAGTACTCATCTGTATTTTTCAGGATAGTGAGCAGGCTTTTGATGGTGTTACTGCCCAATATCATCTCATCTGTTTGGCCTGGAACAACCAGCACAGGTATTATC	chr4	+	42736726	42736832	66.1852	66.9074	40.3126	80.5135	33.1992	18.9047
PC-3p-11648_488	AGGCGTACCTAACCGAACTGT	TTTTGGTGCCCTTTCAAGTGGTATGGTACGGTTTGGTTCGGTATGCCTTTTGACAGTGGAAACGGCTATAAAGGCGTACCTAACCGAACTGTACCGTACCACTCAGTGAAAGCGGGCCATAA	chr9	-	49939488	49939609	23.6376	38.9379	77.4003	16.244	0	79.4698
PC-3p-11987_476	CTGAAGTCATTATTATTAGGGC	AAATTCAAAGGAGGGCTAATAATTCTGGCTTCAAGTGTATATATATCCAAAGCTGAAGTCATTATTATTAGGGCTCCTGTGAAATG	chr11	+	5432908	5432993	0	44.4221	2.68751	4.23755	61.4185	131.633
PC-3p-13143_435	TACTGTATCACTCGGACATGGTGCCA	AAACTTTGGCACAACGAGATTGATGCGGTGCTTTGTCAGTGTTACTGTATCACTCGGACATGGTGCCAGAGAGT	chr4	+	58989176	58989249	29.9409	35.0989	33.8626	71.3322	36.5191	21.3553
PC-3p-13293_430	ATGACTCAAACTTGAGGACTT	TTAGTTCACCTTTCGAGTCTTCTGGTTCTTGAGTCGTTCGTTCATTTCGTGACAGAATGACTCAAACTTGAGGACTTGAGGGTTGAATAGA	chr4	+	32412985	32413075	15.7584	35.6474	46.2252	29.6629	35.6892	88.2219
PC-3p-140_40238	TGCGCATGCGTGAACTTTGTACC	ACAGTGCAAAGTTTAACATGCGCGCTGTGTGTGTCAGCTGTGTGCGCATGCGTGAACTTTGTACCGA	chr20	+	21349981	21350047	3581.88	2856.18	2599.36	2645.65	3683.45	8167.88
PC-3p-15383_376	ATAACTCAAACCCGAGGACTGG	ATAGGAGCCATGATGATTAGTTCACCTTTCAAGTCTTCTGGTTCTTGAGTTGTTCGTTCATAATGTGACAGAATAACTCAAACCCGAGGACTGGAGAAATGAACGGATCAATTCTTTTTCCGGCTCTAAA	chr9	+	5242718	5242847	81.9436	117.911	96.2128	55.7945	113.707	202.7
PC-3p-17251_338	TATGAAAGTCAATGGTTACACT	AAGATATTTTGAAGAAGGCTGCAATCCTGTAACCATTGACTTCCATAGTATTTGTTTTTCCTATACTATGAAAGTCAATGGTTACACTTTTTTAGCTTTCTTCAGAATATGAT	chr21	-	11975430	11975542	0	10.9684	5.37502	26.1316	86.7329	59.5148
PC-3p-17252_338	TAATGATGTACAGAACGGAGCGCCT	CACGCTCTTCTTTCTACGTCATTAAACCGCGGAGAAGCACCACATTGTCGCAAGTTTAATGATGTACAGAACGGAACGCCTC	chr20	-	3884678	3884759	64.6094	21.9368	20.4251	33.9004	19.0895	8.75218
PC-3p-1759_2936	TCAGCACTCGGACAGCCTCTT	GATTGCACAAGGGTGAAGAGGCTGTCCGAGTGCTGATATTACATTAATGTCACGACTATCAGCACTCGGACAGCCTCTTCACCCTTGTGCATTA	chr1	+	10987358	10987451	26.0013	292.308	113.95	138.78	310.828	150.187
PC-3p-18741_312	TAAAGGACTAATCATTTTGACT	GCGGTACAGTTGAAGACAGAATTATTAGCCCTCCTATATATATATATATATATATATAAAGGACTAATCATTTTGACTTCAACTGTATTAA	chr24	-	2066730	2066820	0	8.77474	97.8253	35.313	6.63984	12.253
PC-3p-20924_279	TACTGGAGATCTCCGCTAGGTGGA	TGGCCGCCTGGCGGAGCTGTTGTTCCAGTCGATCCTGTCTGGCTGTAAGTTGCTCAGAGATGGAATTCTGTTTACTGGAGATCTCCGCTAGGTGGAGC	chr20	+	17052844	17052941	43.3356	28.5179	44.6126	35.6661	34.0292	37.6344
PC-3p-2101_2469	TACTCCTTGGATGTTGACTGGA	TTTGAATGTTTCTAGTCACATTTGGGCGAGTTCTTTGTTCATCTTGAATTCATGGTACTCCTTGGATGTTGACTGGAAGTATTCTGG	chr17	+	53416825	53416911	16.5463	95.9737	91.6441	48.3788	39.0091	7.00174
PC-3p-29434_200	CACTAGAGCAACTTCAGGACTAAACT	GTGCTTTCTCTGTCACGGTTTTAAAAGTCTAAGACTCAGTCTAGTCCAGAACTGAATTGGCTGATTTCCTGGAGGAACACTAGAGCAACTTCAGGACTAAACTGAGGCTTAAATTAAACCTATCAGGAGGCAGGTT	chr4	+	75797756	75797891	88.247	21.3884	0	14.8314	0	2.45061
PC-3p-30868_191	TACTCTGAGGCTTATTCTTGTGACCT	TTTGGTCATGCCCAAGACGTTTTGAGTTTTGGAGCAAAATTTTCAACTTTTACTCTGAGGCTTATTCTTGTGACCTAGCCCCT	chr15	+	5508394	5508476	74.0644	24.6789	5.37502	28.9566	0	2.45061
PC-3p-3862_1376	TGAGATTTCTGACTTGTTGAATTTGT	CTTTAAAATGTTGAATAGAGGAAGAAACATTTCAAAAGGTTCATTTTAATGCTGTTTGAGAAATGCATTTTAGTGTTTCTTGAGATTTCTGACTTGTTGAATTTTTGTTAAACTG	chr7	-	29424424	29424538	9.45503	40.0347	139.213	26.1316	49.7988	247.512
PC-3p-4095_1308	ACAACTCAAGAACCAGAAGACT	GCGTTTAGGGCCAGAAAAAAAATTTATCCGTTAATCTCTCGAGTCCTCAGGTTTGAGTCATTCTGTCACATGATGAACGAACAACTCAAGAACCAGAAGACTCGAAAGGTGAACTAAATATCATGGTTCCTATCGACT	chr5	+	6778475	6778612	28.3651	31.8084	79.819	61.4445	35.6892	66.5165
PC-3p-4240_1269	TAAGATTGTTTTGCTTACACC	GTTAATGAAGAGGCATCATATCAAGCAAAATAATCTGCCAATGGGGTCAGCAAAATAATCTTGTTTTCCGATTTGCGATAAGATTGTTTTGCTTACACCATTGGCAGATTATTTTGCTTGATTTAAGGTAAACTCACTTCATTTTG	chr9	+	5252530	5252675	33.0926	91.3121	54.8252	80.8667	9.54477	117.629
PC-3p-47249_125	CTTCATTCTAGAACTGTGCCCGTGA	AAGGAAAAATCATGGTTACATTCGGTATGGGGTATCGGAGACAATGCTTCATTCTAGAACTGTGCCCGTGAAATTTCGGA	chr12	-	18790977	18791056	44.1235	89.3926	48.3752	65.6821	12.4497	17.5044
PC-3p-5289_1028	TAACGATACAGCAGACGAACTCGGGC	ACGGCCCGATTCCGGTGCATGGTTACGGCAGAGTCGGCTCGCTTCTGCCGCCGCATCTGGCCCGAGTAACGATACAGCAGACGGACTCGGGCAGG	chr1	-	2851730	2851824	67.7611	62.52	49.4502	72.0384	9.12978	3.85096
PC-3p-5463_997	TTAAGTTGGTACAACATGAAGT	TTAGGTTAACTTAATTGTTTTATGTTTAATCAACTTAAATTTGGAAGTTAACTTGATTTAAGTTGGGACAACATGAAGTGATTGTGTGTAACCCTG	chr5	-	69778926	69779021	0	384.443	204.251	0	0	0
PC-3p-5780_949	TGCAGAGGATGGATTGGATGACAGCT	CCAGTGATTCGTTCAGCTGTTTGGACTATTCGCTGTAGTCTACGGAATTCGGTTTTGGCAGTGGATGCAGAGGATGGATTGGATGACAGCTGAGTAGAATTGTAAG	chr20	+	20657123	20657228	110.309	58.1326	47.3002	34.6067	52.2888	18.5546
PC-3p-6360_864	TTGTATGTAAGTGCAGGCTGTGGAG	TTGACGCTCCACAGCTTGTATGGCATCCACAGCAAAAGTGAATGACAGAAAAATCTGTCTGGAGCTGGAGCCTGATTGTATGTAAGTGCAGGCTGTGGAGGGTAAT	chr4	+	48683186	48683291	110.309	91.0379	69.8752	99.5825	49.7988	25.9064
PC-3p-7308_758	CAAAGTGGGTCGGAGAGCTGTT	GACCAGTTCCCCGTCCTGTTGGTGTTGTAATTTTAGTCTTAACAAAGTGGGTCGGAGAGCTGTTCT	chr19	+	4916274	4916339	36.2443	61.9716	46.2252	63.5633	82.998	201.3
PC-3p-77075_73	TTCTGGTAAGTTTCTGTAATTCAACC	AACGTTAAATAATGGCTGTGAAATAACAGAAATTAACTGTAAAATGACATTAAGTTACAGAAATTTCCTGACATTTAAATTTCTGGTAAGTTTCTGTAATTCAACCTCTGTTTTTTTAAAGTAAATTTCTGTAAATTAATTGCCATTATTTTAAGTTTTT	chr15	+	8498666	8498825	179.646	23.5821	19.8876	0	0	0
PC-3p-8524_654	CAAAAGTGTACCGAACCAAACC	TACGGTATGGTACGGTTCGGTTTGGTACGCTTTTATGGCCGTTTCCACTGTCAAAAGTGTACCGAACCAAACCGTACTGTACCACT	chr11	+	12797257	12797342	28.3651	52.6484	59.1252	25.0722	29.8793	51.1127
PC-3p-875_5810	TAAGATTGTTTTGCTTGCACTG	GCAAATGTGCCAGCAGAGTAAAAGCAGAATAACCTAGTTTTTGGGTTAAAATAATAAGATTGTTTTGCTTACACTGCTGGCAGATTATT	chr6	+	59694110	59694198	0	630.41	304.764	141.605	629.125	5.07626
PC-5p-1458_3508	TGACTTTAGAGAATTTGAT	CAGTAACAATTTAAAGAAATAATTGACTTTAGAGAATTTGATTGGATTTAAGGGGAAAAAAATGTTTTGTCATCTTTCTCAAAGTCAGCTATGTCATTTGTTAGTA	chr21	+	29340397	29340502	37.8201	190.302	111.263	211.525	65.9834	23.2808
PC-5p-14585_395	TTCGAGAATCTGTCCACCACAGTGAG	GTGCCGCCTTCGAGAATCTGTCCACCACAGTGAGGACTACTGAATTGCCACTGGATGGGGGTAACCCAGTGACAAAGTCCATCGCTATGTGTGATCAGGGTCGCGAAGGGACGG	chr13	+	19849938	19850051	50.4268	27.9695	32.5189	32.1348	32.3692	25.0312
PC-5p-14802_390	TTAGTGTGAGAAAGTGACTGTAGAAG	AGATTTAGTGTGAGAAAGTGACTGTAGAAGCTTAAATGCTGGAGCCACTTGCGGAGGCATGCTCGCGCTAAAGCT	chr4	+	28761860	28761934	88.247	40.0347	23.6501	24.7191	14.1097	12.253
PC-5p-15041_384	TCTGTTGCAACCCTGATCAAAC	CATTTCTGTTGCAACCCTGACCAAACACACCTGTTTGTAATTATCAAGTGCTGCTTTAGGTACTATTAATTGGTTCAGGTGTGTTCGATCAGGGTTGGGACTGAAT	chr19	-	30527377	30527482	0	267.081	0	0	0	0
PC-5p-15213_380	AATCCTGTAACCGTTGACTTCC	TTATTCAGTTTAACACAAAAGAAGATACTTTGAAGAAAGCTGAAATCCTGTAACCGTTGACTTCCACAGTCAGAAAAGCAAATGGAAGTCAATAGTTACAGGTTTCCTGCTTTTTTCAAAATATCAACTGTTTTGTTCAGCAGAA	chr23	+	19640008	19640152	45.6993	56.4874	61.8127	15.5377	22.4095	183.446
PC-5p-15460_374	TACGAGAGTCAGGAGTTGGCCACT	CAGGAACCGCTGCAATGCTTTACGAGAGTCAGGAGTTGGCCACTCGGCAACAGCCCTTACCTTAGAGGGGTCAGCTTTGATCTCACC	chr13	+	28896514	28896600	129.219	25.7758	53.7502	105.233	19.0895	14.7037
PC-5p-15979_363	TCTGAATCAAAGACTGTAGAGTACTT	TCTGAATCAAAGACTGTAGAGTACTTAAAGGGACTTTATGTTTGCTTCAGTAAGTACTTTCGCTTTTTGTTTCTCA	chr4	+	62592390	62592465	64.6094	58.1326	8.06253	64.2696	14.9396	5.95148
PC-5p-19218_304	TGAACAATGACAGAAGAGCCT	TACAAGAGGGCCAGTGAACAATGACAGAAGAGCCTTTACCAACTTCCCTAAGATGGGGAACCTCGTTCCTCCTCCTGTCATCTTCATGGCAAAAATCTTACT	chr4	+	19587679	19587780	36.2443	51.0032	44.0751	29.6629	20.7495	11.903
PC-5p-19602_298	TGCAAGTAATCATGAATAGGCC	CCACCTAGTGCAAGTAATCATGAATAGGCCTCCAGGACAGACAGCCTATCCTGGATTACTTGAACAAGGGAA	chr2	-	21375529	21375600	111.885	24.6789	45.1502	0	0	48.6621
PC-5p-22971_255	TAGCATTGAAGTTCCCCATCTGAAGG	CTTTGTAGCATTGAAGTTCCCCATCTGAAGGGGAGCGCTCCAGTTACTAAAGTAACCCTCGCTCCCCGAGGGGGGGAACGAAAATGCTATATTC	chr4	+	74307054	74307147	48.851	29.0663	24.7251	16.244	6.63984	4.55113
PC-5p-2332_2235	ATCATTTTTGTGACTATGCAACT	GCAGTCACATCTGTCTGTGCTCATTTTTGTGACTATGCAACTGGAACCAGACTACTAGCTGCAAACCACAAAAATGACACAGACAGCTGTGCAAT	chr6	-	13981004	13981098	100.854	98.1674	68.8002	48.7319	75.9432	120.255
PC-5p-4490_1200	TTTGGTAGAATACGAGGATTTGCTT	TTCTTTGGTAGAATACGAGGATTTGCTTGCTGTTGAACAAGATGCGCTGTTAATTCCTCCTGTTTTTTCAGAATT	chr24	+	15011291	15011365	113.46	68.2784	57.5127	26.8378	84.243	37.6344
PC-5p-49914_118	TTGGGCAGCTGCAGATCT	TTTTTTTAATGATTTTGGGCAGCTGCAGATCTTTCATAGTCCTCTCTGCAGTAGAGCTGCTATGGATTCAGCTGCCCTACAGTAAAGTAG	chr2	+	8657373	8657462	0	15.3558	24.1876	40.2568	38.1791	22.4056
PC-5p-6571_838	TGTCAAGGTCCGGTACCCCTGTAGC	TGTCAAGGTCCGGTACCCCTGTAGCGTGGTTGTTATCAGTCCCTTTGTCCCTTGCAGGGGTACCGTGACCTGCT	chr2	-	14092389	14092462	40.9718	80.0695	30.1001	31.7817	58.9286	22.0555
PC-5p-768_6590	TATTACATACAACTGTTCCTGACTGT	TCGGATATTACATACAACTGTTCCTGACTGTTCCAGCTGTTTCAGTTCTTACTGGTAATTGACATTTGTGTTGAATATTTAT	chr14	-	13319229	13319310	502.693	259.403	316.589	1392.04	496.328	384.046
PC-5p-8253_677	TGTTGTAGGATGTAGATGTATAAGTC	TGTTGTAGGATGTAGATGTATAAGTCAGATAGAAATGCATTAGGTTTTGCATATAAATATATGTGCTTAACACATTTGTTTTAGTTTGTTATTTGCCTCTTACATG	chr4	+	67495807	67495912	272.62	82.8116	77.9378	117.945	29.8793	33.2583
