# Supplementary material for: Identification of Novel MicroRNAs and Characterization of MicroRNA Expression Profiles in Zebrafish Ovarian Follicular Cells
Source: Front Endocrinol (Lausanne). 2019 Jul 31;10:518. doi: 10.3389/fendo.2019.00518 (PMC6684945; doi:10.3389/fendo.2019.00518)
Supplement: Supplementary file 5 [file Table_5.XLSX]

## Sheet: down-regulated miRNAs
Enriched pathways of predicted targets of miRNAs downregulated in stage IIIb follicular cells
Pathways	Number of Genes	% Associated Genes	Term PValue	Term PValue Corrected with Bonferroni step down	Associated Genes Found	miRNAs
Endocytosis	64	18.3381	8.27062e-08	8.84956e-06	[adrb2a, ap2m1a, arap3, arf6b, arpc4, arpc4l, arrb2a, asap1a, capza1b, cav3, cdc42, clint1a, cxcr4a, cyth1b, dnajc6, dnm1a, dnm1b, ehd1a, epn1, fam21c, fgfr2, gbf1, git1, grk1a, hrasa, hsp70l, il2rb, mdm2, nedd4l, pard6gb, pld2, psd2, psd3l, rab11a, rab11bb, rab11fip4b, rnf41, sh3gl1b, sh3glb1a, sh3glb1b, sh3glb2a, sh3glb2b, si:ch211-204c21.1, smap1, smurf2, snx3, snx5, snx6, spg21, stam2, stambp…	[dre-miR-142a-3p, dre-miR-144-5p, dre-miR-16a, dre-miR-190a, dre-miR-20a-5p, dre-miR-2188-3p, dre-miR-2188-5p, dre-miR-451, dre-mir-451-p3, dre-miR-724, PC-5p-19218_304]
MAPK signaling pathway	59	18.0982	4.59002e-07	4.86542e-05	[arrb2a, bdnf, cacng6a, casp3a, casp3b, cdc25b, cdc42, chuk, crk, crkl, daxx, fgf13a, fgf3, fgf4, fgf8a, fgfr1a, fgfr2, gadd45ab, grb2b, hrasa, hsp70l, jund, map2k1, map2k2a, map3k14, map3k3, map3k5, mapk1, mapk8b, mapkapk2a, mef2cb, mknk1, nfatc3a, nlk1, nr4a1, nras, pdgfab, ppm1aa, ppm1na, ppp3cb, ppp3r1b, ppp5c, prkacab, prkacba, rac1a, rac1l, rac3b, raf1a, rap1aa, rasgrp4, rps6ka3b, rps6ka5, …	[dre-miR-142a-3p, dre-miR-144-5p, dre-miR-16a, dre-miR-181a-3p, dre-miR-190a, dre-miR-20a-5p, dre-miR-2188-3p, dre-miR-2188-5p, dre-miR-451, dre-mir-451-p3, dre-miR-724]
Regulation of actin cytoskeleton	51	18.2796	2.65067e-06	0.000273019	[actn1, araf, arhgef4, arhgef6, arpc4, arpc4l, cdc42, chrm3a, crk, crkl, f2, fgf13a, fgf3, fgf4, fgf8a, fgfr1a, fgfr2, git1, hrasa, ins, itga10, itgb4, map2k1, map2k2a, mapk1, msna, mylk3, mylk4b, nckap1, nras, pdgfab, pik3r2, pik3r3a, pik3r3b, pik3r5, pikfyve, pip4k2aa, ptk2ab, pxna, rac1a, rac1l, rac3b, raf1a, scinla, scinlb, si:ch211-175f11.5, sos1, spata13, wasf2, waslb, zgc:55558]	[dre-miR-142a-3p, dre-miR-144-5p, dre-miR-16a, dre-miR-181a-3p, dre-miR-190a, dre-miR-20a-5p, dre-miR-2188-3p, dre-miR-2188-5p, dre-miR-451, dre-mir-451-p3, dre-miR-724]
FoxO signaling pathway	44	25	5.8263e-10	6.35067e-08	[araf, cat, ccnb1, ccnb2, ccnd1, cdkn1a, cdkn1bb, chuk, fbxo25, foxo1a, foxo3a, gabarapa, gabarapb, gadd45ab, grb2b, homer3, hrasa, il7r, ins, map2k1, map2k2a, mapk1, mapk8b, mdm2, nlk1, nras, pdpk1b, pik3r2, pik3r3a, pik3r3b, pik3r5, plk2b, plk3, prkab1a, prkag1, prkag2a, ptenb, raf1a, rag1, rbl2, sos1, tgfbr2, usp7, zgc:55558]	[dre-miR-142a-3p, dre-miR-144-5p, dre-miR-16a, dre-miR-181a-3p, dre-miR-190a, dre-miR-20a-5p, dre-miR-2188-3p, dre-miR-2188-5p, dre-miR-451, dre-mir-451-p3, dre-miR-724]
Focal adhesion	43	17.1315	8.97373e-05	0.00861478	[actn1, birc2, cav3, ccnd1, cdc42, chad, col1a1b, crk, crkl, grb2b, hrasa, itga10, itgb4, lama4, map2k1, mapk1, mapk8b, mylk3, mylk4b, parvaa, pdgfab, pdpk1b, pgfb, pik3r2, pik3r3a, pik3r3b, pik3r5, ptenb, ptk2ab, pxna, rac1a, rac1l, rac3b, raf1a, rap1aa, shc1, sos1, thbs1b, tln1, tln2a, vegfaa, vegfc, vwf]	[dre-miR-142a-3p, dre-miR-144-5p, dre-miR-16a, dre-miR-181a-3p, dre-miR-190a, dre-miR-20a-5p, dre-miR-2188-3p, dre-miR-2188-5p, dre-miR-451, dre-mir-451-p3, dre-miR-724]
Insulin signaling pathway	43	24.0223	3.44565e-09	3.7213e-07	[araf, calm3a, crk, crkl, eif4e1c, eif4ea, fasn, fbp1a, flot1a, flot1b, flot2b, foxo1a, grb2b, gys1, hrasa, ins, map2k1, map2k2a, mapk1, mapk8b, mknk1, nras, pdpk1b, phkg1a, pik3r2, pik3r3a, pik3r3b, pik3r5, ppp1r3ab, ppp1r3da, ppp1r3db, prkab1a, prkacab, prkacba, prkag1, prkag2a, ptprfa, pygb, raf1a, rps6kb1a, shc1, sos1, zgc:55558]	[dre-miR-142a-3p, dre-miR-144-5p, dre-miR-16a, dre-miR-190a, dre-miR-20a-5p, dre-miR-2188-3p, dre-miR-2188-5p, dre-miR-451, dre-mir-451-p3, dre-miR-724, PC-5p-19218_304]
Apoptosis	37	20.7865	2.51663e-06	0.000261729	[LOC100004321, baxa, birc2, casp2, casp3a, casp3b, casp7, chuk, cycsb, dab2ipb, daxx, eif2ak3, gadd45ab, hrasa, lmna, lmnb2, lmnl3, map2k1, map2k2a, map3k14, map3k5, mapk1, mapk8b, nras, parp1, parp2, pdpk1b, pik3r2, pik3r3a, pik3r3b, pik3r5, raf1a, spna2, tp53, tuba8l4, zgc:55558, zgc:63831]	[dre-miR-142a-3p, dre-miR-144-5p, dre-miR-16a, dre-miR-190a, dre-miR-20a-5p, dre-miR-2188-3p, dre-miR-2188-5p, dre-miR-451, dre-mir-451-p3, dre-miR-724, PC-5p-19218_304]
Protein processing in endoplasmic reticulum	36	19.7802	1.24515e-05	0.00124515	[LOC100004321, amfr, atf6, bag1, baxa, calr3a, cul1b, dnajb12a, dnajb1b, dnajc5gb, eif2ak3, ganab, herpud1, hsp70l, hyou1, map3k5, mapk8b, mbtps2, nfe2l2a, rnf185, sar1ab, sec23a, sec23b, sec24b, sel1l, stt3a, stt3b, syvn1, ube2d1a, ube2j1, ubxn6, wfs1b, yod1, zgc:100906, zgc:175088, zgc:77086]	[dre-miR-142a-3p, dre-miR-144-5p, dre-miR-16a, dre-miR-190a, dre-miR-20a-5p, dre-miR-2188-3p, dre-miR-2188-5p, dre-miR-451, dre-mir-451-p3, dre-miR-724, PC-5p-19218_304]
mTOR signaling pathway	34	17.6166	0.000229747	0.021826	[akt1s1, atp6v1h, chuk, depdc5, deptor, eif4e1c, eif4ea, fnip1, fzd3a, fzd3b, grb2b, hrasa, ins, map2k1, map2k2a, mapk1, mlst8, nras, pdpk1b, pik3r2, pik3r3a, pik3r3b, pik3r5, ptenb, raf1a, rps6ka3b, rps6kb1a, rragca, rragd, sos1, ulk2, wnt8b, wnt9b, zgc:55558]	[dre-miR-142a-3p, dre-miR-144-5p, dre-miR-16a, dre-miR-190a, dre-miR-20a-5p, dre-miR-2188-3p, dre-miR-2188-5p, dre-miR-451, dre-mir-451-p3, dre-miR-724, PC-5p-19218_304]
AGE-RAGE signaling pathway in diabetic complications	29	21.0145	2.20126e-05	0.00217925	[LOC100004321, baxa, casp3a, casp3b, ccnd1, cdc42, cdkn1bb, col1a1b, cybb, foxo1a, hrasa, mapk1, mapk8b, nras, pik3r2, pik3r3a, pik3r3b, pik3r5, plcd1a, plcd4a, plcg2, rac1a, rac1l, stat1a, stat1b, tgfbr2, vegfaa, vegfc, zgc:55558]	[dre-miR-142a-3p, dre-miR-144-5p, dre-miR-16a, dre-miR-190a, dre-miR-20a-5p, dre-miR-2188-3p, dre-miR-2188-5p, dre-mir-451-p3, dre-miR-724, PC-5p-19218_304]
ErbB signaling pathway	27	23.2759	5.49747e-06	0.000560742	[abl2, araf, camk2d1, camk2g2, cdkn1a, cdkn1bb, crk, crkl, grb2b, hrasa, map2k1, map2k2a, mapk1, mapk8b, nck1b, nras, pik3r2, pik3r3a, pik3r3b, pik3r5, plcg2, ptk2ab, raf1a, rps6kb1a, shc1, sos1, zgc:55558]	[dre-miR-142a-3p, dre-miR-144-5p, dre-miR-16a, dre-miR-190a, dre-miR-20a-5p, dre-miR-2188-3p, dre-miR-2188-5p, dre-miR-451, dre-mir-451-p3, dre-miR-724, PC-5p-19218_304]
Progesterone-mediated oocyte maturation	25	21.7391	5.4442e-05	0.00528088	[adcy7, araf, ccnb1, ccnb2, cdc25b, cdc27, cdk1, gnai2b, gnai3, ins, mad1l1, map2k1, mapk1, mapk8b, pik3r2, pik3r3a, pik3r3b, pik3r5, prkacab, prkacba, raf1a, rps6ka3b, si:ch211-132f19.7, si:dkey-206f10.1, zgc:55558]	[dre-miR-142a-3p, dre-miR-144-5p, dre-miR-16a, dre-miR-190a, dre-miR-20a-5p, dre-miR-2188-3p, dre-miR-2188-5p, dre-miR-451, dre-mir-451-p3, dre-miR-724, PC-5p-19218_304]
TGF-beta signaling pathway	23	22.3301	5.41994e-05	0.00531154	[acvr1ba, acvr2aa, bambia, bmp6, bmpr1ab, chd, cul1b, fsta, gdf6a, id2b, id4, lft1, mapk1, ndr1, nog2, rps6kb1a, smad1, smad7, smurf2, sp1, tfdp1a, tgfbr2, thbs1b]	[dre-miR-142a-3p, dre-miR-144-5p, dre-miR-16a, dre-miR-181a-3p, dre-miR-190a, dre-miR-20a-5p, dre-miR-2188-3p, dre-miR-2188-5p, dre-miR-451, dre-mir-451-p3, dre-miR-724]
p53 signaling pathway	22	29.7297	5.11608e-07	5.37188e-05	[LOC100004321, baxa, casp3a, casp3b, ccnb1, ccnb2, ccnd1, ccne1, cd82a, cdk1, cdk6, cdkn1a, cycsb, gadd45ab, gtse1, igfbp3, mdm2, perp, ptenb, rprma, thbs1b, tp53]	[dre-miR-142a-3p, dre-miR-144-5p, dre-miR-16a, dre-miR-181a-3p, dre-miR-20a-5p, dre-miR-2188-3p, dre-miR-2188-5p, dre-miR-451, dre-mir-451-p3, dre-miR-724, PC-5p-19218_304]
VEGF signaling pathway	22	25.2874	9.88145e-06	0.000998026	[cdc42, hrasa, map2k1, map2k2a, mapk1, mapkapk2a, nras, pik3r2, pik3r3a, pik3r3b, pik3r5, plcg2, ppp3cb, ppp3r1b, ptk2ab, pxna, rac1a, rac1l, rac3b, raf1a, vegfaa, zgc:55558]	[dre-miR-142a-3p, dre-miR-144-5p, dre-miR-16a, dre-miR-190a, dre-miR-20a-5p, dre-miR-2188-3p, dre-miR-2188-5p, dre-miR-451, dre-mir-451-p3, dre-miR-724, PC-5p-19218_304]

## Sheet: up-regulated miRNAs
Enriched pathways of predicted targets of miRNAs upregulated in stage IIIb follicular cells
GOTerm	Number of Genes	% Associated Genes	Term PValue	Term PValue Corrected with Bonferroni step down	Associated Genes Found	miRNAs
MAPK signaling pathway	66	20.2454	6.2605e-10	6.88655e-08	[arrb2a, atf7b, bdnf, cacna2d1a, cacng3b, cacng4b, cacng7a, cacng8b, casp3b, cdc25b, crk, crkl, dusp1, egf, elk4, fgf8a, fgfr1a, flnb, fosaa, fosab, gadd45ga, map2k2a, map2k5, map3k14, mapk11, mapk12b, mapk8a, mapk8b, mapk9, mapkapk2a, max, mef2cb, mknk1, nf1b, nfatc3a, nlk1, nr4a1, nras, pdgfab, pdgfbb, ppm1aa, ppm1bb, ppp3r1b, ppp5c, rac1a, rac1l, rac3b, rap1aa, rasa1a, rasgrp4, rps6ka5, rras2,…	[dre-miR-107b, dre-miR-10b-3p, dre-miR-22a-3p, dre-miR-22a-5p, dre-miR-29a, dre-miR-29b, dre-miR-734]
Endocytosis	57	16.3324	1.86478e-05	0.00197666	[amph, ap2b1, arf2b, arfgap3, arpc4l, arpc5la, arrb2a, asap1a, asap2a, bin1b, chmp7, clint1a, clta, cltca, cyth3b, dnm1b, egf, ehd1a, epn3a, erbb3a, gbf1, git2b, grk1a, il2rb, kitb, mdm2, nedd4l, pard6gb, pip5k1ab, pip5k1bb, pld1a, pld2, psd3l, rab11fip4b, sb:cb649, sh3gl1b, sh3gl3b, sh3glb1a, sh3glb1b, sh3glb2b, si:ch211-168b3.1, smap1, smurf2, snx3, snx5, tfr1a, tgfb1a, tgfb1b, tgfb2, tgfbr1a, …	[dre-miR-107b, dre-miR-10b-3p, dre-miR-218b, dre-miR-22a-3p, dre-miR-22a-5p, dre-miR-29a, dre-miR-29b, dre-miR-734, ipu-miR-7550]
Focal adhesion	56	22.3108	2.89306e-10	3.24023e-08	[LOC101885790, actn1, ccnd2a, chad, col1a1b, col1a2, col2a1a, col2a1b, col4a1, col4a5, col4a6, col6a1, col6a2, col9a1b, col9a3, crk, crkl, egf, flnb, fn1a, fyna, itga10, itga11a, itga5, lamc1, mapk8a, mapk8b, mapk9, mylk2, mylk4a, pak4, pak6b, parvaa, parvg, pdgfab, pdgfbb, pik3ca, pik3r1, pik3r2, ppp1cab, ptenb, pxna, rac1a, rac1l, rac3b, rap1aa, rapgef1a, rock1, rock2a, shc1, si:ch211-79m20.1, …	[dre-miR-107b, dre-miR-29a, dre-miR-29b, dre-miR-10b-3p, dre-miR-22a-5p, dre-miR-734, dre-miR-22a-3p, ipu-miR-7550]
Regulation of actin cytoskeleton	48	17.2043	2.15107e-05	0.00225862	[LOC101885790, actn1, araf, arhgef4, arhgef6, arpc4l, arpc5la, cfl1, crk, crkl, egf, ezrb, fgf8a, fgfr1a, fn1a, itga10, itga11a, itga5, map2k2a, msna, mylk2, mylk4a, nras, pak4, pak6b, pdgfab, pdgfbb, pfn2, pik3ca, pik3r1, pik3r2, pikfyve, pip4k2aa, pip5k1ab, pip5k1bb, ppp1cab, pxna, rac1a, rac1l, rac3b, rock1, rock2a, rras2, si:ch211-203d1.3, si:ch211-79m20.1, tmsb, vav3b, wasb]	[dre-miR-107b, dre-miR-10b-3p, dre-miR-218b, dre-miR-22a-5p, dre-miR-29a, dre-miR-22a-3p, dre-miR-734, dre-miR-29b, ipu-miR-7550]
FoxO signaling pathway	44	25	5.39728e-10	5.99099e-08	[araf, cat, ccnd2a, ccng2, egf, ep300a, ep300b, fbxo25, fbxo32, foxo1a, foxo3a, g6pca.1, gabarapa, gadd45ga, il7r, irs1, map2k2a, mapk11, mapk12b, mapk8a, mapk8b, mapk9, mdm2, nlk1, nras, pik3ca, pik3r1, pik3r2, prkab1a, prkag2a, prkag2b, ptenb, rag1, rag2, sgk1, sgk2b, skp2, stat3, tgfb1a, tgfb1b, tgfb2, tgfbr1a, usp7, zgc:171775]	[dre-miR-29a, dre-miR-107b, dre-miR-22a-5p, ipu-miR-7550, dre-miR-10b-3p, dre-miR-29b, dre-miR-734, dre-miR-22a-3p]
Herpes simplex infection	37	19.8925	8.08635e-06	0.000873325	[LOC791723, arntl1b, casp3b, clocka, clockb, crfb2, csnk2a2a, csnk2a4, cul1a, ep300a, ep300b, fb06f03, fosaa, fosab, il10rb, il15, irf9, jak1, jak2b, mapk8a, mapk8b, mapk9, mavs, per1a, per1b, per2, per3, ppp1cab, si:ch211-153j24.3, skp2, srpk1b, stat1a, tab2, tnfrsf1a, tp53, traf6, usp7]	[dre-miR-29a, dre-miR-107b, dre-miR-22a-5p, ipu-miR-7550, dre-miR-10b-3p, dre-miR-29b, dre-miR-734, dre-miR-22a-3p]
AGE-RAGE signaling pathway in diabetic complications	35	25.3623	2.1653e-08	2.36018e-06	[LOC100004321, casp3b, col1a1b, col1a2, col4a1, col4a5, col4a6, fn1a, foxo1a, jak2b, mapk11, mapk12b, mapk8a, mapk8b, mapk9, nras, pik3ca, pik3r1, pik3r2, plcd4a, plcg1, plcg2, prkcda, rac1a, rac1l, stat1a, stat3, stat5b, tgfb1a, tgfb1b, tgfb2, tgfbr1a, vegfaa, vegfc, zgc:171775]	[dre-miR-29a, dre-miR-10b-3p, dre-miR-22a-5p, dre-miR-29b, dre-miR-29a, dre-miR-107b, dre-miR-734]
Insulin signaling pathway	33	18.4358	0.000117956	0.0120316	[araf, crk, crkl, eif4ea, fbp1a, fbp2, flot1a, flot1b, foxo1a, g6pca.1, gys1, irs1, map2k2a, mapk8a, mapk8b, mapk9, mknk1, nras, phka2, phkg1b, phkg2, pik3ca, pik3r1, pik3r2, ppp1cab, ppp1r3db, prkab1a, prkag2a, prkag2b, ptprfa, rapgef1a, shc1, si:ch211-79e4.4]	[dre-miR-10b-3p, dre-miR-22a-5p, dre-miR-29b, dre-miR-29a, dre-miR-22a-3p, dre-miR-107b, dre-miR-734, ipu-miR-7550]
Cell cycle	30	21.7391	8.36289e-06	0.000894829	[bub1bb, ccnd2a, ccne1, cdc14b, cdc16, cdc25b, cdc27, cdk6, cul1a, ep300a, ep300b, espl1, gadd45ga, mcm3, mdm2, pcna, rad21b, rb1, skp2, stag1b, stag2a, stag2b, tfdp1a, tfdp2, tgfb1a, tgfb1b, tgfb2, tp53, ywhabl, zbtb17]	[dre-miR-29a, dre-miR-107b, dre-miR-29b, dre-miR-22a-5p, dre-miR-734, dre-miR-10b-3p]
Phosphatidylinositol signaling system	27	19.0141	0.000336609	0.0336609	[cds1, dgkaa, inpp5kb, ip6k1, ippk, itpk1a, itpka, itpkb, itpr1a, itpr1b, mtmr3, mtmr6, ocrl, pi4k2a, pik3ca, pik3r1, pik3r2, pikfyve, pip4k2aa, pip5k1ab, pip5k1bb, plcd4a, plcg1, plcg2, ppip5k1a, ptenb, synj1]	[dre-miR-29a, dre-miR-734, dre-miR-107b, dre-miR-10b-3p, ipu-miR-7550, dre-miR-22a-5p, dre-miR-29b, dre-miR-22a-3p]
TGF-beta signaling pathway	22	21.3592	0.000193381	0.0195314	[acvr1ba, acvr2aa, bmpr1aa, bmpr1ab, chd, cul1a, ep300a, ep300b, id4, nog2, nog3, rock1, smad1, smad5, smad7, smurf2, tfdp1a, tgfb1a, tgfb1b, tgfb2, tgfbr1a, zgc:56064]	[dre-miR-10b-3p, dre-miR-29b, dre-miR-29a, dre-miR-22a-5p, dre-miR-734, dre-miR-107b]
Salmonella infection	21	20.7921	0.000365609	0.0358297	[arpc4l, arpc5la, flnb, fosaa, fosab, mapk11, mapk12b, mapk8a, mapk8b, mapk9, pfn2, rac1a, rac1l, rhogc, rhogd, rock1, rock2a, si:ch211-153j24.3, tjp1b, wasb, zgc:171775]	[dre-miR-10b-3p, dre-miR-218b, dre-miR-29a, dre-miR-22a-3p, dre-miR-22a-5p, ipu-miR-7550, dre-miR-734, dre-miR-29b]
ECM-receptor interaction	20	24.6914	3.49084e-05	0.00363047	[chad, col1a1b, col1a2, col2a1a, col2a1b, col4a1, col4a5, col4a6, col6a1, col6a2, col9a1b, col9a3, fn1a, hspg2, itga10, itga11a, itga5, lamc1, sdc4, tnc]	[dre-miR-218b, dre-miR-107b, dre-miR-29b, dre-miR-29a, dre-miR-22a-5p, dre-miR-10b-3p]
p53 signaling pathway	17	22.973	0.000338562	0.0335177	[LOC100004321, casp3b, ccnd2a, ccne1, ccng2, cd82a, cdk6, ei24, gadd45ga, gorab, gtse1, igfbp3, mdm2, pmaip1, ptenb, sesn3, tp53]	[dre-miR-10b-3p, dre-miR-22a-5p, dre-miR-29a, dre-miR-107b, dre-miR-22a-3p, dre-miR-734, dre-miR-29b, ipu-miR-7550]
Base excision repair	12	32.4324	7.77257e-05	0.00800575	[apex1, apex2, lig1, lig3, parp3, pcna, polb, pold3, poll, tdg.1, tdg.2, zgc:110269]	[dre-miR-29a, dre-miR-22a-3p, dre-miR-734, dre-miR-29b]
